# Supplementary material for: Clinical Performance of Subperiosteal Implants in the Full-Arch Rehabilitation of Severely Resorbed Edentulous Jaws: A Systematic Review and Metanalysis
Source: Dent J (Basel). 2025 May 28;13(6):240. doi: 10.3390/dj13060240 (PMC12191889; doi:10.3390/dj13060240)
Supplement: Supplementary file 1 [file dentistry-13-00240-s001.zip]

Archive with 1 entries (1 files):
- dentistry-3601654-supplementary.pdf
